# Supplementary material for: The impact of team psychological safety on employee innovative performance a study with communication behavior as a mediator variable
Source: PLoS One. 2024 Oct 30;19(10):e0306629. doi: 10.1371/journal.pone.0306629 (PMC11524454; doi:10.1371/journal.pone.0306629)
Supplement: S1 Data — (XLSX) [file pone.0306629.s001.XLSX]

## Sheet: Sheet1
Reported by	Teamwork and Understanding 1	Teamwork and Understanding 2	Teamwork and Understanding 3	Team Information Sharing 1	Team Information Sharing 2	Team Information Sharing 3	Balancing effort and reward 1	Balance of effort and reward 2	Balancing effort and reward 3	Communication effect 1	Communication Effect 2	Communication Effect 3	Employee Innovation Performance 1	Employee Innovation Performance 2	Employee Innovation Performance 3	Teamwork and Understanding	Team information sharing	Balancing effort and reward	Communication effectiveness	Employee Innovation Performance
1	3	4	2	3	4	4	4	3	2	4	4	4	4	2	4	3	3.66667	3	4	3.33333
2	2	2	2	2	4	4	2	2	2	3	2	3	3	2	4	2	3.33333	2	2.66667	3
3	4	2	4	4	4	2	3	4	4	4	4	3	5	3	3	3.33333	3.33333	3.66667	3.66667	3.66667
4	4	3	4	2	4	4	4	3	4	4	3	4	2	4	3	3.66667	3.33333	3.66667	3.66667	3
5	3	4	3	3	3	2	2	2	3	2	3	2	2	3	1	3.33333	2.66667	2.33333	2.33333	2
6	3	3	4	5	5	5	3	3	4	4	5	3	5	5	5	3.33333	5	3.33333	4	5
7	5	3	3	3	2	3	3	3	5	5	3	5	4	5	5	3.66667	2.66667	3.66667	4.33333	4.66667
8	4	2	3	4	3	4	2	2	1	3	2	4	1	1	2	3	3.66667	1.66667	3	1.33333
9	2	1	2	2	4	3	2	2	4	2	2	2	2	2	2	1.66667	3	2.66667	2	2
10	5	5	5	5	5	5	5	5	5	5	5	5	5	5	5	5	5	5	5	5
11	2	2	2	2	2	2	3	4	2	2	4	3	2	3	1	2	2	3	3	2
12	3	2	2	4	3	4	2	3	2	4	3	5	2	2	2	2.33333	3.66667	2.33333	4	2
13	5	5	4	5	4	4	5	3	3	3	3	3	5	5	3	4.66667	4.33333	3.66667	3	4.33333
14	5	5	5	3	4	3	3	3	5	4	3	3	5	3	5	5	3.33333	3.66667	3.33333	4.33333
15	4	3	5	4	3	4	2	4	4	2	3	3	1	1	3	4	3.66667	3.33333	2.66667	1.66667
16	3	2	2	3	4	4	3	2	2	4	2	4	3	4	4	2.33333	3.66667	2.33333	3.33333	3.66667
17	4	5	4	2	4	4	4	4	4	2	4	4	2	2	2	4.33333	3.33333	4	3.33333	2
18	5	4	5	2	2	1	2	3	3	2	2	2	2	2	3	4.66667	1.66667	2.66667	2	2.33333
19	5	5	5	5	3	3	5	5	3	5	3	5	3	3	3	5	3.66667	4.33333	4.33333	3
20	2	2	2	3	2	3	3	4	4	1	2	1	2	4	3	2	2.66667	3.66667	1.33333	3
21	4	3	4	3	5	5	3	4	5	4	4	5	5	5	4	3.66667	4.33333	4	4.33333	4.66667
22	5	3	5	5	5	5	5	4	5	4	5	4	3	5	5	4.33333	5	4.66667	4.33333	4.33333
23	4	4	3	2	2	1	4	2	3	1	3	1	3	2	2	3.66667	1.66667	3	1.66667	2.33333
24	2	2	1	2	2	2	2	2	1	3	2	3	2	2	2	1.66667	2	1.66667	2.66667	2
25	5	4	5	3	3	4	3	5	3	5	4	5	3	3	5	4.66667	3.33333	3.66667	4.66667	3.66667
26	3	3	3	3	2	2	2	2	2	2	4	4	1	2	2	3	2.33333	2	3.33333	1.66667
27	2	4	4	4	4	2	4	4	5	4	4	4	4	3	5	3.33333	3.33333	4.33333	4	4
28	3	4	4	4	2	3	3	3	4	2	4	4	4	2	3	3.66667	3	3.33333	3.33333	3
29	3	4	3	2	3	3	4	3	4	2	2	2	2	3	4	3.33333	2.66667	3.66667	2	3
30	4	3	2	1	2	1	2	3	3	2	2	2	2	3	3	3	1.33333	2.66667	2	2.66667
31	5	5	5	5	3	4	5	3	3	5	5	5	5	5	5	5	4	3.66667	5	5
32	5	5	3	5	3	5	3	5	5	3	3	5	5	3	5	4.33333	4.33333	4.33333	3.66667	4.33333
33	4	4	4	2	2	2	4	4	3	4	4	3	3	4	3	4	2	3.66667	3.66667	3.33333
34	4	4	4	2	2	2	4	2	2	4	3	4	4	3	3	4	2	2.66667	3.66667	3.33333
35	3	3	3	4	4	5	4	4	5	3	5	3	4	5	5	3	4.33333	4.33333	3.66667	4.66667
36	3	3	4	5	5	3	5	3	3	2	3	3	4	3	3	3.33333	4.33333	3.66667	2.66667	3.33333
37	2	2	4	4	2	4	4	5	3	2	3	2	3	4	3	2.66667	3.33333	4	2.33333	3.33333
38	2	3	4	3	2	4	1	1	2	3	3	4	4	2	4	3	3	1.33333	3.33333	3.33333
39	3	3	4	3	3	3	2	2	3	4	2	3	4	4	4	3.33333	3	2.33333	3	4
40	3	5	5	1	2	3	4	4	3	5	4	5	2	2	3	4.33333	2	3.66667	4.66667	2.33333
41	2	1	2	3	2	4	3	1	2	3	2	2	2	2	1	1.66667	3	2	2.33333	1.66667
42	2	3	4	4	2	3	5	4	4	4	3	5	4	4	3	3	3	4.33333	4	3.66667
43	2	4	4	2	1	2	4	2	4	3	2	2	2	2	2	3.33333	1.66667	3.33333	2.33333	2
44	4	4	2	3	2	2	4	4	3	4	3	4	2	1	1	3.33333	2.33333	3.66667	3.66667	1.33333
45	3	4	4	4	4	3	2	2	2	4	2	2	2	4	2	3.66667	3.66667	2	2.66667	2.66667
46	3	2	4	4	4	3	2	2	1	3	1	2	3	3	4	3	3.66667	1.66667	2	3.33333
47	2	2	2	2	2	1	2	3	2	4	4	3	1	1	2	2	1.66667	2.33333	3.66667	1.33333
48	4	3	3	5	4	5	5	5	5	4	4	5	3	5	3	3.33333	4.66667	5	4.33333	3.66667
49	5	5	3	3	3	3	3	4	2	5	5	5	3	5	5	4.33333	3	3	5	4.33333
50	2	2	1	4	3	2	5	3	5	4	5	4	4	4	5	1.66667	3	4.33333	4.33333	4.33333
51	2	4	2	1	3	2	4	4	3	2	2	2	2	2	2	2.66667	2	3.66667	2	2
52	2	2	3	2	3	2	2	2	2	2	4	2	2	3	2	2.33333	2.33333	2	2.66667	2.33333
53	4	4	4	3	3	4	3	4	4	2	2	1	1	1	2	4	3.33333	3.66667	1.66667	1.33333
54	4	3	4	4	2	4	4	3	4	2	1	3	1	2	1	3.66667	3.33333	3.66667	2	1.33333
55	3	3	4	5	5	5	4	5	5	5	4	5	4	4	5	3.33333	5	4.66667	4.66667	4.33333
56	3	4	4	4	3	4	3	5	4	2	2	2	3	2	3	3.66667	3.66667	4	2	2.66667
57	4	2	4	3	2	4	4	3	4	1	2	2	3	2	3	3.33333	3	3.66667	1.66667	2.66667
58	5	5	5	5	5	5	5	5	5	5	5	5	5	5	5	5	5	5	5	5
59	2	3	2	3	2	3	4	4	4	3	2	2	2	2	2	2.33333	2.66667	4	2.33333	2
60	5	5	5	5	4	5	5	5	5	4	3	4	5	5	4	5	4.66667	5	3.66667	4.66667
61	4	5	5	5	4	5	4	4	5	4	5	5	5	3	3	4.66667	4.66667	4.33333	4.66667	3.66667
62	3	2	4	2	2	2	3	2	2	4	4	3	3	2	2	3	2	2.33333	3.66667	2.33333
63	4	3	5	3	5	5	3	4	3	5	4	4	3	3	5	4	4.33333	3.33333	4.33333	3.66667
64	2	2	2	2	1	3	4	3	4	1	2	3	2	2	2	2	2	3.66667	2	2
65	3	2	3	4	3	2	4	4	4	4	4	4	2	4	2	2.66667	3	4	4	2.66667
66	5	5	3	3	3	3	3	3	4	5	5	5	5	3	3	4.33333	3	3.33333	5	3.66667
67	2	2	4	4	4	4	4	3	4	2	2	1	4	3	3	2.66667	4	3.66667	1.66667	3.33333
68	4	4	5	3	4	4	5	5	5	5	5	5	4	3	3	4.33333	3.66667	5	5	3.33333
69	3	2	2	2	2	3	3	3	3	3	2	4	3	2	4	2.33333	2.33333	3	3	3
70	4	4	4	2	4	2	4	5	5	3	4	5	3	5	5	4	2.66667	4.66667	4	4.33333
71	2	2	3	2	2	2	4	4	4	3	4	4	2	3	4	2.33333	2	4	3.66667	3
72	4	3	3	4	2	4	2	4	4	3	4	3	3	2	4	3.33333	3.33333	3.33333	3.33333	3
73	2	2	2	4	4	3	3	4	4	2	2	2	2	2	4	2	3.66667	3.66667	2	2.66667
74	2	2	1	2	2	1	3	4	3	2	3	3	2	4	2	1.66667	1.66667	3.33333	2.66667	2.66667
75	2	3	2	2	2	2	2	2	3	3	2	4	2	3	4	2.33333	2	2.33333	3	3
76	2	2	2	2	1	1	2	1	1	3	3	3	4	4	4	2	1.33333	1.33333	3	4
77	3	2	2	3	3	3	4	4	3	5	3	3	5	5	5	2.33333	3	3.66667	3.66667	5
78	3	5	4	2	1	2	2	4	2	4	3	5	4	4	4	4	1.66667	2.66667	4	4
79	4	2	4	4	2	2	4	4	4	2	4	2	2	4	4	3.33333	2.66667	4	2.66667	3.33333
80	4	2	4	2	2	2	2	2	2	4	3	3	5	3	5	3.33333	2	2	3.33333	4.33333
81	2	2	4	4	3	4	4	2	3	4	3	2	2	4	2	2.66667	3.66667	3	3	2.66667
82	5	5	5	5	5	5	5	5	5	5	5	5	5	5	5	5	5	5	5	5
83	3	2	4	4	4	4	4	4	4	2	2	2	4	3	4	3	4	4	2	3.66667
84	5	5	5	5	5	5	5	5	5	5	5	5	5	5	5	5	5	5	5	5
85	4	4	4	4	2	4	2	1	1	3	3	3	2	2	4	4	3.33333	1.33333	3	2.66667
86	4	3	3	4	5	5	5	5	5	3	3	5	5	5	5	3.33333	4.66667	5	3.66667	5
87	2	2	3	4	4	3	4	2	2	2	2	2	3	1	3	2.33333	3.66667	2.66667	2	2.33333
88	3	3	3	3	3	4	3	1	1	4	4	3	4	4	4	3	3.33333	1.66667	3.66667	4
89	1	2	2	2	2	2	2	3	3	4	4	4	2	2	2	1.66667	2	2.66667	4	2
90	5	5	5	5	5	5	5	5	5	5	5	5	5	5	5	5	5	5	5	5
91	1	1	3	4	4	4	2	2	1	4	4	2	2	4	4	1.66667	4	1.66667	3.33333	3.33333
92	3	3	3	2	2	3	5	5	5	4	5	5	5	4	5	3	2.33333	5	4.66667	4.66667
93	4	4	4	2	3	3	4	4	4	3	2	2	4	4	4	4	2.66667	4	2.33333	4
94	4	3	5	4	2	2	2	2	3	2	2	2	4	4	4	4	2.66667	2.33333	2	4
95	2	3	2	2	3	4	4	4	4	3	4	4	4	2	2	2.33333	3	4	3.66667	2.66667
96	4	4	4	3	3	4	3	3	4	5	5	5	4	5	4	4	3.33333	3.33333	5	4.33333
97	1	2	2	2	1	2	4	4	5	3	4	5	4	5	5	1.66667	1.66667	4.33333	4	4.66667
98	3	3	1	4	2	2	2	4	2	2	3	2	1	3	1	2.33333	2.66667	2.66667	2.33333	1.66667
99	2	2	4	3	4	2	5	4	5	5	5	3	3	4	5	2.66667	3	4.66667	4.33333	4
100	4	2	2	2	2	1	3	4	3	4	4	3	3	2	3	2.66667	1.66667	3.33333	3.66667	2.66667
101	4	4	5	3	4	5	2	3	3	4	3	4	2	2	4	4.33333	4	2.66667	3.66667	2.66667
102	5	5	5	2	3	3	3	5	5	5	5	5	5	5	4	5	2.66667	4.33333	5	4.66667
103	5	5	5	5	5	5	5	5	3	5	5	5	4	3	4	5	5	4.33333	5	3.66667
104	5	5	5	5	5	5	5	5	5	5	4	4	5	5	4	5	5	5	4.33333	4.66667
105	2	2	2	5	5	3	2	3	1	5	4	4	2	1	2	2	4.33333	2	4.33333	1.66667
106	4	4	3	2	3	1	4	3	4	4	5	4	2	2	2	3.66667	2	3.66667	4.33333	2
107	3	5	5	4	3	3	3	2	4	3	3	3	3	3	5	4.33333	3.33333	3	3	3.66667
108	5	5	5	5	5	5	5	5	5	5	5	5	5	5	5	5	5	5	5	5
109	3	1	3	4	4	3	3	2	2	4	4	3	3	2	2	2.33333	3.66667	2.33333	3.66667	2.33333
110	2	3	2	3	4	2	3	4	3	2	2	1	3	3	4	2.33333	3	3.33333	1.66667	3.33333
111	5	5	5	5	5	4	4	5	5	5	3	3	5	5	3	5	4.66667	4.66667	3.66667	4.33333
112	5	5	5	3	1	1	5	4	5	4	3	4	5	4	5	5	1.66667	4.66667	3.66667	4.66667
113	5	5	5	5	5	4	3	3	5	5	3	4	4	5	5	5	4.66667	3.66667	4	4.66667
114	4	4	2	4	2	4	2	2	4	4	3	2	3	3	2	3.33333	3.33333	2.66667	3	2.66667
115	2	3	3	3	4	3	2	2	2	4	4	4	4	2	3	2.66667	3.33333	2	4	3
116	4	4	3	5	5	4	5	5	5	5	5	5	4	5	5	3.66667	4.66667	5	5	4.66667
117	2	2	3	5	5	4	4	4	2	2	2	3	3	2	2	2.33333	4.66667	3.33333	2.33333	2.33333
118	2	1	1	3	4	4	2	4	4	4	2	2	2	1	2	1.33333	3.66667	3.33333	2.66667	1.66667
119	4	2	3	4	4	3	2	4	4	2	4	4	2	2	1	3	3.66667	3.33333	3.33333	1.66667
120	2	3	2	2	2	4	4	5	5	3	4	3	4	3	5	2.33333	2.66667	4.66667	3.33333	4
121	4	3	4	3	1	3	4	4	2	2	1	2	4	4	4	3.66667	2.33333	3.33333	1.66667	4
122	2	2	2	2	2	2	5	3	3	2	2	2	2	2	2	2	2	3.66667	2	2
123	5	5	5	5	5	5	5	4	4	3	3	5	4	5	5	5	5	4.33333	3.66667	4.66667
124	3	3	3	2	2	2	2	2	2	4	4	4	5	4	3	3	2	2	4	4
125	3	3	2	3	2	2	4	4	5	5	4	3	3	3	5	2.66667	2.33333	4.33333	4	3.66667
126	4	4	3	3	3	2	2	2	2	4	2	4	2	3	2	3.66667	2.66667	2	3.33333	2.33333
127	2	3	2	2	3	3	2	2	3	4	2	2	4	3	4	2.33333	2.66667	2.33333	2.66667	3.66667
128	3	3	3	5	5	5	4	5	5	5	4	5	4	4	5	3	5	4.66667	4.66667	4.33333
129	2	2	2	2	2	2	2	2	2	2	2	2	4	4	4	2	2	2	2	4
130	3	3	2	2	4	4	4	5	5	4	2	2	3	4	4	2.66667	3.33333	4.66667	2.66667	3.66667
131	2	3	4	2	2	2	4	3	4	2	2	2	1	2	2	3	2	3.66667	2	1.66667
132	4	4	4	4	4	4	2	2	2	4	2	2	2	4	3	4	4	2	2.66667	3
133	3	2	2	3	4	4	4	4	4	4	4	4	4	2	2	2.33333	3.66667	4	4	2.66667
134	3	5	5	5	5	5	3	5	4	5	5	5	5	5	5	4.33333	5	4	5	5
135	2	1	2	3	2	2	3	4	2	4	2	4	1	2	2	1.66667	2.33333	3	3.33333	1.66667
136	4	4	3	2	2	3	2	4	4	2	1	2	1	2	2	3.66667	2.33333	3.33333	1.66667	1.66667
137	3	3	3	5	5	5	3	4	5	5	4	5	3	3	3	3	5	4	4.66667	3
138	1	2	2	4	3	4	5	3	4	4	3	3	2	2	3	1.66667	3.66667	4	3.33333	2.33333
139	4	3	3	2	3	1	4	4	4	4	3	4	2	2	4	3.33333	2	4	3.66667	2.66667
140	2	2	4	4	4	4	4	4	3	2	2	4	3	4	3	2.66667	4	3.66667	2.66667	3.33333
141	5	3	5	3	4	2	2	3	2	4	4	4	5	4	4	4.33333	3	2.33333	4	4.33333
142	5	5	5	5	5	5	5	5	5	5	5	5	5	5	5	5	5	5	5	5
143	3	4	3	5	4	3	5	5	5	5	4	4	3	5	3	3.33333	4	5	4.33333	3.66667
144	4	4	4	4	3	4	2	2	2	4	4	4	1	3	2	4	3.66667	2	4	2
145	4	3	4	3	2	2	2	3	4	4	3	4	4	2	2	3.66667	2.33333	3	3.66667	2.66667
146	3	3	5	3	3	4	3	4	5	3	4	5	5	4	5	3.66667	3.33333	4	4	4.66667
147	4	4	2	4	4	3	4	2	3	4	4	4	2	2	1	3.33333	3.66667	3	4	1.66667
148	5	4	5	4	4	5	5	5	5	4	5	5	5	5	5	4.66667	4.33333	5	4.66667	5
149	3	3	4	3	3	3	4	3	5	5	5	4	5	5	3	3.33333	3	4	4.66667	4.33333
150	2	3	2	4	4	3	4	3	4	4	2	4	3	4	3	2.33333	3.66667	3.66667	3.33333	3.33333
151	5	5	5	5	5	5	5	5	5	5	5	5	5	5	5	5	5	5	5	5
152	3	2	2	2	1	3	2	3	3	1	3	2	4	4	3	2.33333	2	2.66667	2	3.66667
153	3	3	2	2	2	3	3	4	4	2	2	3	4	5	3	2.66667	2.33333	3.66667	2.33333	4
154	4	2	2	4	4	5	2	4	4	4	3	4	3	4	5	2.66667	4.33333	3.33333	3.66667	4
155	3	5	4	3	3	3	2	2	2	2	2	2	4	4	4	4	3	2	2	4
156	5	5	5	5	5	5	5	5	5	5	5	5	5	5	5	5	5	5	5	5
157	3	3	3	4	3	3	5	5	5	3	3	3	5	5	3	3	3.33333	5	3	4.33333
158	3	4	4	4	5	5	3	2	2	3	2	1	2	3	4	3.66667	4.66667	2.33333	2	3
159	4	3	4	2	4	4	3	4	3	4	4	4	2	3	4	3.66667	3.33333	3.33333	4	3
160	4	3	4	2	2	4	2	3	2	2	3	4	2	4	2	3.66667	2.66667	2.33333	3	2.66667
161	4	4	4	2	3	2	4	2	4	4	2	4	2	2	1	4	2.33333	3.33333	3.33333	1.66667
162	4	4	4	2	2	2	1	1	3	3	4	4	2	2	2	4	2	1.66667	3.66667	2
163	3	4	4	3	3	3	3	4	3	5	5	5	4	5	5	3.66667	3	3.33333	5	4.66667
164	4	5	5	4	3	5	4	4	5	3	4	3	5	4	5	4.66667	4	4.33333	3.33333	4.66667
165	4	3	2	4	4	3	2	2	2	3	3	4	4	4	4	3	3.66667	2	3.33333	4
166	4	3	5	4	4	5	3	3	3	3	4	3	5	5	3	4	4.33333	3	3.33333	4.33333
167	3	3	4	4	3	2	2	2	2	2	2	3	3	2	2	3.33333	3	2	2.33333	2.33333
168	3	4	3	5	3	4	5	5	5	5	5	5	3	5	4	3.33333	4	5	5	4
169	5	4	4	5	3	5	2	2	2	2	2	4	2	1	3	4.33333	4.33333	2	2.66667	2
170	4	4	5	3	3	3	4	5	5	3	4	5	5	5	5	4.33333	3	4.66667	4	5
171	5	5	5	5	5	5	4	5	5	3	3	4	5	5	4	5	5	4.66667	3.33333	4.66667
172	3	2	2	1	2	2	4	2	3	2	2	1	3	3	4	2.33333	1.66667	3	1.66667	3.33333
173	3	1	1	2	2	2	3	5	5	4	4	4	5	4	5	1.66667	2	4.33333	4	4.66667
174	3	3	3	5	5	5	5	4	5	5	5	4	4	4	5	3	5	4.66667	4.66667	4.33333
175	1	1	1	3	3	2	3	4	4	4	2	2	2	2	2	1	2.66667	3.66667	2.66667	2
176	4	4	4	4	2	3	2	3	4	3	3	4	4	4	4	4	3	3	3.33333	4
177	2	2	2	2	2	4	2	2	2	2	4	2	3	4	2	2	2.66667	2	2.66667	3
178	1	1	2	2	2	3	2	3	2	4	5	4	4	2	2	1.33333	2.33333	2.33333	4.33333	2.66667
179	2	1	2	2	3	4	4	4	4	4	4	2	4	4	4	1.66667	3	4	3.33333	4
180	3	1	3	4	4	4	2	2	4	5	4	4	2	4	2	2.33333	4	2.66667	4.33333	2.66667
181	3	5	3	5	5	5	5	5	5	5	3	5	3	3	3	3.66667	5	5	4.33333	3
182	4	5	5	5	4	4	2	2	3	2	2	2	4	4	4	4.66667	4.33333	2.33333	2	4
183	3	2	2	3	4	4	4	4	2	4	4	3	2	3	2	2.33333	3.66667	3.33333	3.66667	2.33333
184	4	2	4	4	4	3	1	2	3	4	5	4	1	2	2	3.33333	3.66667	2	4.33333	1.66667
185	4	3	3	3	4	3	4	4	5	5	5	5	3	3	5	3.33333	3.33333	4.33333	5	3.66667
186	4	4	2	3	2	3	3	2	2	5	4	4	4	4	5	3.33333	2.66667	2.33333	4.33333	4.33333
187	2	4	2	2	2	3	5	4	4	5	5	4	5	4	4	2.66667	2.33333	4.33333	4.66667	4.33333
188	5	4	4	5	5	5	2	3	3	5	4	5	4	4	5	4.33333	5	2.66667	4.66667	4.33333
189	3	3	3	3	2	2	2	2	3	3	2	4	1	2	2	3	2.33333	2.33333	3	1.66667
190	5	5	5	5	5	5	5	5	5	5	5	5	5	5	5	5	5	5	5	5
191	3	2	2	4	2	2	3	5	4	5	5	5	5	4	4	2.33333	2.66667	4	5	4.33333
192	4	4	4	1	1	2	3	3	2	4	4	4	2	1	2	4	1.33333	2.66667	4	1.66667
193	5	3	3	5	3	4	3	5	5	5	5	4	4	5	5	3.66667	4	4.33333	4.66667	4.66667
194	3	5	2	2	2	3	4	5	4	4	4	2	5	5	5	3.33333	2.33333	4.33333	3.33333	5
195	2	1	3	4	3	2	4	3	4	3	4	4	4	5	3	2	3	3.66667	3.66667	4
196	3	4	3	2	2	4	4	4	5	4	4	4	3	3	3	3.33333	2.66667	4.33333	4	3
197	5	3	5	5	5	5	4	4	3	3	3	5	5	5	5	4.33333	5	3.66667	3.66667	5
198	1	1	2	5	4	3	3	4	3	2	3	2	3	4	2	1.33333	4	3.33333	2.33333	3
199	2	4	2	4	3	4	4	4	4	5	4	4	2	1	2	2.66667	3.66667	4	4.33333	1.66667
200	3	3	2	4	4	3	2	2	2	2	2	1	2	2	3	2.66667	3.66667	2	1.66667	2.33333
201	4	4	3	5	5	4	5	5	5	5	4	3	5	5	5	3.66667	4.66667	5	4	5
202	3	2	1	4	4	5	3	3	2	4	4	2	4	4	3	2	4.33333	2.66667	3.33333	3.66667
203	2	2	2	2	2	2	3	4	4	3	4	4	3	2	2	2	2	3.66667	3.66667	2.33333
204	5	5	5	5	5	5	4	5	5	4	5	4	5	5	5	5	5	4.66667	4.33333	5
205	5	5	5	3	4	4	3	3	3	3	3	3	5	5	4	5	3.66667	3	3	4.66667
206	5	3	3	2	3	3	3	4	3	5	5	5	3	5	3	3.66667	2.66667	3.33333	5	3.66667
207	4	2	2	2	2	4	4	4	4	2	2	4	4	4	3	2.66667	2.66667	4	2.66667	3.66667
208	2	3	3	2	4	2	2	3	1	1	1	3	2	4	4	2.66667	2.66667	2	1.66667	3.33333
209	2	2	1	3	4	4	2	2	4	4	2	4	3	2	2	1.66667	3.66667	2.66667	3.33333	2.33333
210	3	3	4	3	3	5	5	4	3	5	5	3	3	5	5	3.33333	3.66667	4	4.33333	4.33333
211	3	2	2	4	2	2	2	2	3	4	4	2	4	3	2	2.33333	2.66667	2.33333	3.33333	3
212	3	3	4	3	5	3	5	4	5	5	5	5	3	3	3	3.33333	3.66667	4.66667	5	3
213	4	4	4	3	3	2	4	2	4	4	5	4	4	3	2	4	2.66667	3.33333	4.33333	3
214	1	1	2	3	2	3	3	3	4	2	4	2	2	1	2	1.33333	2.66667	3.33333	2.66667	1.66667
215	2	2	2	4	4	2	3	2	3	4	4	3	4	2	4	2	3.33333	2.66667	3.66667	3.33333
216	4	4	4	2	3	2	2	3	4	2	2	2	2	3	4	4	2.33333	3	2	3
217	2	2	2	2	3	2	2	1	2	2	2	2	2	3	3	2	2.33333	1.66667	2	2.66667
218	4	4	2	2	4	4	3	4	4	3	2	2	3	4	4	3.33333	3.33333	3.66667	2.33333	3.66667
219	3	2	2	2	3	4	4	3	3	2	2	3	3	1	2	2.33333	3	3.33333	2.33333	2
220	2	4	2	3	3	4	2	2	2	2	2	2	2	2	1	2.66667	3.33333	2	2	1.66667
221	2	2	4	2	3	4	3	5	4	5	4	4	5	5	4	2.66667	3	4	4.33333	4.66667
222	2	1	3	4	3	2	4	3	4	3	4	4	4	5	3	2	3	3.66667	3.66667	4
223	2	4	2	4	3	4	4	4	4	5	4	4	2	1	2	2.66667	3.66667	4	4.33333	1.66667
224	5	3	3	5	3	4	3	5	5	5	5	4	4	5	5	3.66667	4	4.33333	4.66667	4.66667
225	5	3	5	5	5	5	4	4	3	3	3	5	5	5	5	4.33333	5	3.66667	3.66667	5
226	3	2	2	2	3	4	4	3	3	2	2	3	3	1	2	2.33333	3	3.33333	2.33333	2
227	4	4	3	5	5	4	5	5	5	5	4	3	5	5	5	3.66667	4.66667	5	4	5
228	3	2	1	4	4	5	3	3	2	4	4	2	4	4	3	2	4.33333	2.66667	3.33333	3.66667
229	3	2	4	4	3	4	4	4	3	3	4	4	2	4	2	3	3.66667	3.66667	3.66667	2.66667
230	2	4	2	3	3	4	2	2	2	2	2	2	2	2	1	2.66667	3.33333	2	2	1.66667
231	1	1	2	5	4	3	3	4	3	2	3	2	3	4	2	1.33333	4	3.33333	2.33333	3
232	5	5	5	3	4	4	3	3	3	3	3	3	5	5	4	5	3.66667	3	3	4.66667
233	5	3	3	2	3	3	3	4	3	5	5	5	3	5	3	3.66667	2.66667	3.33333	5	3.66667
234	5	5	5	5	5	5	4	5	5	4	5	4	5	5	5	5	5	4.66667	4.33333	5
235	2	2	4	2	3	4	3	5	4	5	4	4	5	5	4	2.66667	3	4	4.33333	4.66667
236	2	2	4	3	3	2	1	3	2	2	2	1	3	4	2	2.66667	2.66667	2	1.66667	3
237	3	3	4	3	3	5	5	4	3	5	5	3	3	5	5	3.33333	3.66667	4	4.33333	4.33333
238	2	2	1	3	4	4	2	2	4	4	2	4	3	2	2	1.66667	3.66667	2.66667	3.33333	2.33333
239	5	5	5	5	4	3	5	3	5	3	4	3	3	5	3	5	4	4.33333	3.33333	3.66667
240	2	2	2	2	2	2	3	4	4	3	4	4	3	2	2	2	2	3.66667	3.66667	2.33333
241	3	3	3	3	3	4	5	5	4	5	3	3	5	5	4	3	3.33333	4.66667	3.66667	4.66667
242	3	3	4	3	5	3	5	4	5	5	5	5	3	3	3	3.33333	3.66667	4.66667	5	3
243	3	3	2	5	5	5	4	5	5	3	5	3	4	5	5	2.66667	5	4.66667	3.66667	4.66667
244	4	4	3	2	3	2	4	3	2	3	4	4	4	3	4	3.66667	2.33333	3	3.66667	3.66667
245	2	3	3	2	4	2	2	3	1	1	1	3	2	4	4	2.66667	2.66667	2	1.66667	3.33333
246	4	3	2	4	2	3	2	2	3	2	2	2	3	4	4	3	3	2.33333	2	3.66667
247	5	5	5	5	5	5	5	5	5	5	5	5	5	5	5	5	5	5	5	5
248	1	1	2	3	2	3	3	3	4	2	4	2	2	1	2	1.33333	2.66667	3.33333	2.66667	1.66667
249	3	4	3	5	3	3	5	5	5	5	5	5	3	3	3	3.33333	3.66667	5	5	3
250	3	4	5	3	3	4	4	5	3	3	2	3	3	4	4	4	3.33333	4	2.66667	3.66667
251	2	2	4	2	4	3	2	1	2	4	5	4	2	2	4	2.66667	3	1.66667	4.33333	2.66667
252	3	3	3	3	5	5	3	4	5	4	3	3	4	5	5	3	4.33333	4	3.33333	4.66667
253	2	4	3	1	3	3	3	2	2	2	4	2	2	2	3	3	2.33333	2.33333	2.66667	2.33333
254	2	3	2	1	2	2	3	3	2	3	4	4	2	2	1	2.33333	1.66667	2.66667	3.66667	1.66667
255	2	2	1	2	2	4	1	2	3	2	2	2	3	4	4	1.66667	2.66667	2	2	3.66667
256	4	5	4	5	4	5	5	5	5	5	5	5	5	5	5	4.33333	4.66667	5	5	5
257	3	4	4	3	2	2	2	4	3	4	4	4	2	2	2	3.66667	2.33333	3	4	2
258	5	3	3	2	3	3	5	4	5	3	5	4	5	3	3	3.66667	2.66667	4.66667	4	3.66667
259	1	1	3	2	4	2	4	4	4	2	2	3	4	2	2	1.66667	2.66667	4	2.33333	2.66667
260	4	4	4	1	2	2	5	4	5	3	4	3	4	5	3	4	1.66667	4.66667	3.33333	4
261	4	3	2	2	3	2	4	4	5	5	4	4	5	4	4	3	2.33333	4.33333	4.33333	4.33333
262	4	4	4	2	4	2	4	2	2	2	2	4	2	2	2	4	2.66667	2.66667	2.66667	2
263	3	5	4	2	1	1	5	5	3	2	2	2	4	4	4	4	1.33333	4.33333	2	4
264	5	4	3	2	2	3	5	5	5	3	4	3	3	3	5	4	2.33333	5	3.33333	3.66667
265	2	4	4	4	4	4	3	4	3	2	2	2	4	4	4	3.33333	4	3.33333	2	4
266	3	2	2	4	4	3	2	4	2	2	2	2	4	3	3	2.33333	3.66667	2.66667	2	3.33333
267	4	4	4	2	4	2	4	2	2	2	2	4	2	2	2	4	2.66667	2.66667	2.66667	2
268	2	4	2	4	4	3	4	3	4	2	2	2	3	2	1	2.66667	3.66667	3.66667	2	2
269	2	2	3	3	4	3	4	4	5	5	5	5	4	5	4	2.33333	3.33333	4.33333	5	4.33333
270	5	5	4	4	5	4	3	4	5	3	4	3	3	3	3	4.66667	4.33333	4	3.33333	3
271	2	3	1	4	3	3	2	3	4	4	4	3	3	1	1	2	3.33333	3	3.66667	1.66667
272	4	2	4	2	4	4	2	2	2	2	2	1	2	3	2	3.33333	3.33333	2	1.66667	2.33333
273	2	4	4	4	4	4	3	2	2	3	1	1	4	3	4	3.33333	4	2.33333	1.66667	3.66667
274	3	3	4	4	3	5	3	3	4	5	5	5	5	3	5	3.33333	4	3.33333	5	4.33333
275	4	5	5	5	5	5	5	5	5	3	3	3	5	3	4	4.66667	5	5	3	4
276	4	5	4	5	4	4	5	5	5	3	4	4	4	5	5	4.33333	4.33333	5	3.66667	4.66667
277	5	3	3	3	4	5	3	4	3	5	5	4	5	5	5	3.66667	4	3.33333	4.66667	5
278	5	5	5	4	5	5	5	4	3	5	5	4	3	3	4	5	4.66667	4	4.66667	3.33333
279	2	2	2	3	4	3	4	4	2	4	3	3	2	2	2	2	3.33333	3.33333	3.33333	2
280	1	3	1	3	3	2	2	3	4	5	5	5	4	5	4	1.66667	2.66667	3	5	4.33333
281	5	5	5	5	4	4	3	5	5	3	5	4	5	4	5	5	4.33333	4.33333	4	4.66667
282	3	4	2	4	4	5	1	3	2	4	4	4	5	3	4	3	4.33333	2	4	4
283	2	4	2	4	4	3	4	4	4	3	2	2	2	3	2	2.66667	3.66667	4	2.33333	2.33333
284	3	4	4	2	3	2	4	2	4	3	4	2	2	2	1	3.66667	2.33333	3.33333	3	1.66667
285	4	5	5	3	3	3	5	3	3	5	3	4	3	3	3	4.66667	3	3.66667	4	3
286	1	3	2	2	4	4	2	2	2	1	3	2	2	4	3	2	3.33333	2	2	3
287	3	4	3	4	5	4	2	4	2	2	2	3	2	4	4	3.33333	4.33333	2.66667	2.33333	3.33333
288	2	3	4	4	3	3	3	3	3	4	4	2	2	4	2	3	3.33333	3	3.33333	2.66667
289	4	2	2	2	4	2	2	1	2	2	2	3	4	2	4	2.66667	2.66667	1.66667	2.33333	3.33333
290	3	2	2	2	4	3	3	2	2	1	2	2	2	4	2	2.33333	3	2.33333	1.66667	2.66667
291	2	2	2	2	2	2	4	4	2	3	4	4	2	4	4	2	2	3.33333	3.66667	3.33333
292	3	3	2	2	2	2	2	2	2	3	2	3	1	3	2	2.66667	2	2	2.66667	2
293	5	4	3	5	4	5	3	3	3	3	3	5	5	5	5	4	4.66667	3	3.66667	5
294	2	4	2	2	3	3	4	2	2	4	4	4	2	2	4	2.66667	2.66667	2.66667	4	2.66667
295	2	2	2	3	2	4	1	2	2	2	2	2	2	3	2	2	3	1.66667	2	2.33333
296	4	2	3	2	2	2	4	3	2	2	3	4	2	3	2	3	2	3	3	2.33333
297	4	3	3	2	2	4	3	2	4	3	4	4	2	4	3	3.33333	2.66667	3	3.66667	3
298	3	5	3	3	4	4	2	2	2	4	3	4	2	4	4	3.66667	3.66667	2	3.66667	3.33333
299	4	5	4	3	5	4	3	3	3	3	3	3	5	5	5	4.33333	4	3	3	5
300	2	2	4	2	2	2	3	2	1	3	4	2	2	2	2	2.66667	2	2	3	2
301	3	5	5	5	5	5	5	5	5	4	3	4	3	4	5	4.33333	5	5	3.66667	4
302	3	4	3	4	5	4	2	4	2	2	2	3	2	4	4	3.33333	4.33333	2.66667	2.33333	3.33333
303	2	3	4	4	3	3	3	3	3	4	4	2	2	4	2	3	3.33333	3	3.33333	2.66667
304	4	2	2	2	4	2	2	1	2	2	2	3	4	2	4	2.66667	2.66667	1.66667	2.33333	3.33333
305	3	2	2	2	4	3	3	2	2	1	2	2	2	4	2	2.33333	3	2.33333	1.66667	2.66667
306	2	2	2	2	2	2	4	4	2	3	4	4	2	4	4	2	2	3.33333	3.66667	3.33333
307	3	3	2	2	2	2	2	2	2	3	2	3	1	3	2	2.66667	2	2	2.66667	2
308	5	4	3	5	4	5	3	3	3	3	3	5	5	5	5	4	4.66667	3	3.66667	5
309	2	4	2	2	3	3	4	2	2	4	4	4	2	2	4	2.66667	2.66667	2.66667	4	2.66667
310	2	2	2	3	2	4	1	2	2	2	2	2	2	3	2	2	3	1.66667	2	2.33333
311	4	2	3	2	2	2	4	3	2	2	3	4	2	3	2	3	2	3	3	2.33333
312	4	3	3	2	2	4	3	2	4	3	4	4	2	4	3	3.33333	2.66667	3	3.66667	3
313	3	5	3	3	4	4	2	2	2	4	3	4	2	4	4	3.66667	3.66667	2	3.66667	3.33333
314	4	5	4	3	5	4	3	3	3	3	3	3	5	5	5	4.33333	4	3	3	5
315	2	2	4	2	2	2	3	2	1	3	4	2	2	2	2	2.66667	2	2	3	2
316	3	5	5	5	5	5	5	5	5	4	3	4	3	4	5	4.33333	5	5	3.66667	4
317	5	5	4	5	5	5	3	5	4	5	3	5	5	3	3	4.66667	5	4	4.33333	3.66667
318	4	5	4	4	4	5	4	4	5	3	2	2	4	3	2	4.33333	4.33333	4.33333	2.33333	3
319	5	5	4	5	5	5	3	5	4	5	3	5	5	3	3	4.66667	5	4	4.33333	3.66667
320	4	5	4	4	4	5	4	4	5	3	2	2	4	3	2	4.33333	4.33333	4.33333	2.33333	3
321	3	4	2	3	4	4	4	3	2	4	4	4	4	2	4	3	3.66667	3	4	3.33333
322	2	2	2	2	4	4	2	2	2	3	2	3	3	2	4	2	3.33333	2	2.66667	3
323	4	2	4	4	4	2	3	4	4	4	4	3	5	3	3	3.33333	3.33333	3.66667	3.66667	3.66667
324	4	3	4	2	4	4	4	3	4	4	3	4	2	4	3	3.66667	3.33333	3.66667	3.66667	3
325	3	4	3	3	3	2	2	2	3	2	3	2	2	3	1	3.33333	2.66667	2.33333	2.33333	2
326	3	3	4	5	5	5	3	3	4	4	5	3	5	5	5	3.33333	5	3.33333	4	5
327	5	3	3	3	2	3	3	3	5	5	3	5	4	5	5	3.66667	2.66667	3.66667	4.33333	4.66667
328	4	2	3	4	3	4	2	2	1	3	2	4	1	1	2	3	3.66667	1.66667	3	1.33333
329	2	1	2	2	4	3	2	2	4	2	2	2	2	2	2	1.66667	3	2.66667	2	2
330	5	5	5	5	5	5	5	5	5	5	5	5	5	5	5	5	5	5	5	5
331	2	2	2	2	2	2	3	4	2	2	4	3	2	3	1	2	2	3	3	2
332	3	2	2	4	3	4	2	3	2	4	3	5	2	2	2	2.33333	3.66667	2.33333	4	2
333	5	3	3	2	3	3	5	4	5	3	5	4	5	3	3	3.66667	2.66667	4.66667	4	3.66667
334	1	1	3	2	4	2	4	4	4	2	2	3	4	2	2	1.66667	2.66667	4	2.33333	2.66667
335	4	4	4	1	2	2	5	4	5	3	4	3	4	5	3	4	1.66667	4.66667	3.33333	4
336	4	3	2	2	3	2	4	4	5	5	4	4	5	4	4	3	2.33333	4.33333	4.33333	4.33333
337	4	4	4	2	4	2	4	2	2	2	2	4	2	2	2	4	2.66667	2.66667	2.66667	2
338	3	5	4	2	1	1	5	5	3	2	2	2	4	4	4	4	1.33333	4.33333	2	4
339	5	4	3	2	2	3	5	5	5	3	4	3	3	3	5	4	2.33333	5	3.33333	3.66667
340	2	4	4	4	4	4	3	4	3	2	2	2	4	4	4	3.33333	4	3.33333	2	4
341	3	2	2	4	4	3	2	4	2	2	2	2	4	3	3	2.33333	3.66667	2.66667	2	3.33333
342	4	4	4	2	4	2	4	2	2	2	2	4	2	2	2	4	2.66667	2.66667	2.66667	2
343	2	4	2	4	4	3	4	3	4	2	2	2	3	2	1	2.66667	3.66667	3.66667	2	2
344	2	2	3	3	4	3	4	4	5	5	5	5	4	5	4	2.33333	3.33333	4.33333	5	4.33333
345	5	5	4	4	5	4	3	4	5	3	4	3	3	3	3	4.66667	4.33333	4	3.33333	3
346	2	3	1	4	3	3	2	3	4	4	4	3	3	1	1	2	3.33333	3	3.66667	1.66667
347	4	2	4	2	4	4	2	2	2	2	2	1	2	3	2	3.33333	3.33333	2	1.66667	2.33333
348	2	4	4	4	4	4	3	2	2	3	1	1	4	3	4	3.33333	4	2.33333	1.66667	3.66667
349	3	3	4	4	3	5	3	3	4	5	5	5	5	3	5	3.33333	4	3.33333	5	4.33333
350	4	5	5	5	5	5	5	5	5	3	3	3	5	3	4	4.66667	5	5	3	4
351	4	5	4	5	4	4	5	5	5	3	4	4	4	5	5	4.33333	4.33333	5	3.66667	4.66667
352	5	3	3	3	4	5	3	4	3	5	5	4	5	5	5	3.66667	4	3.33333	4.66667	5
353	5	5	5	4	5	5	5	4	3	5	5	4	3	3	4	5	4.66667	4	4.66667	3.33333
354	2	2	2	3	4	3	4	4	2	4	3	3	2	2	2	2	3.33333	3.33333	3.33333	2
355	1	3	1	3	3	2	2	3	4	5	5	5	4	5	4	1.66667	2.66667	3	5	4.33333
356	5	5	5	5	4	4	3	5	5	3	5	4	5	4	5	5	4.33333	4.33333	4	4.66667
357	3	4	2	4	4	5	1	3	2	4	4	4	5	3	4	3	4.33333	2	4	4
358	2	4	2	4	4	3	4	4	4	3	2	2	2	3	2	2.66667	3.66667	4	2.33333	2.33333
359	3	4	4	2	3	2	4	2	4	3	4	2	2	2	1	3.66667	2.33333	3.33333	3	1.66667
360	4	5	5	3	3	3	5	3	3	5	3	4	3	3	3	4.66667	3	3.66667	4	3
361	1	3	2	2	4	4	2	2	2	1	3	2	2	4	3	2	3.33333	2	2	3
362	5	5	4	5	4	4	5	3	3	3	3	3	5	5	3	4.66667	4.33333	3.66667	3	4.33333
363	5	5	5	3	4	3	3	3	5	4	3	3	5	3	5	5	3.33333	3.66667	3.33333	4.33333
364	4	3	5	4	3	4	2	4	4	2	3	3	1	1	3	4	3.66667	3.33333	2.66667	1.66667
365	3	2	2	3	4	4	3	2	2	4	2	4	3	4	4	2.33333	3.66667	2.33333	3.33333	3.66667
366	4	5	4	2	4	4	4	4	4	2	4	4	2	2	2	4.33333	3.33333	4	3.33333	2
367	5	4	5	2	2	1	2	3	3	2	2	2	2	2	3	4.66667	1.66667	2.66667	2	2.33333
368	5	5	5	5	3	3	5	5	3	5	3	5	3	3	3	5	3.66667	4.33333	4.33333	3
369	2	2	2	3	2	3	3	4	4	1	2	1	2	4	3	2	2.66667	3.66667	1.33333	3
370	4	3	4	3	5	5	3	4	5	4	4	5	5	5	4	3.66667	4.33333	4	4.33333	4.66667
371	5	3	5	5	5	5	5	4	5	4	5	4	3	5	5	4.33333	5	4.66667	4.33333	4.33333
372	4	4	3	2	2	1	4	2	3	1	3	1	3	2	2	3.66667	1.66667	3	1.66667	2.33333
373	2	2	1	2	2	2	2	2	1	3	2	3	2	2	2	1.66667	2	1.66667	2.66667	2
374	5	4	5	3	3	4	3	5	3	5	4	5	3	3	5	4.66667	3.33333	3.66667	4.66667	3.66667
375	3	3	3	3	2	2	2	2	2	2	4	4	1	2	2	3	2.33333	2	3.33333	1.66667
376	2	4	4	4	4	2	4	4	5	4	4	4	4	3	5	3.33333	3.33333	4.33333	4	4
377	3	4	4	4	2	3	3	3	4	2	4	4	4	2	3	3.66667	3	3.33333	3.33333	3
378	3	4	3	2	3	3	4	3	4	2	2	2	2	3	4	3.33333	2.66667	3.66667	2	3
379	4	3	2	1	2	1	2	3	3	2	2	2	2	3	3	3	1.33333	2.66667	2	2.66667
380	5	5	5	5	3	4	5	3	3	5	5	5	5	5	5	5	4	3.66667	5	5
381	5	5	3	5	3	5	3	5	5	3	3	5	5	3	5	4.33333	4.33333	4.33333	3.66667	4.33333
382	4	4	4	2	2	2	4	4	3	4	4	3	3	4	3	4	2	3.66667	3.66667	3.33333
383	4	4	4	2	2	2	4	2	2	4	3	4	4	3	3	4	2	2.66667	3.66667	3.33333
384	3	3	3	4	4	5	4	4	5	3	5	3	4	5	5	3	4.33333	4.33333	3.66667	4.66667
385	3	3	4	5	5	3	5	3	3	2	3	3	4	3	3	3.33333	4.33333	3.66667	2.66667	3.33333
386	2	2	4	4	2	4	4	5	3	2	3	2	3	4	3	2.66667	3.33333	4	2.33333	3.33333
387	2	3	4	3	2	4	1	1	2	3	3	4	4	2	4	3	3	1.33333	3.33333	3.33333
388	3	3	4	3	3	3	2	2	3	4	2	3	4	4	4	3.33333	3	2.33333	3	4
389	3	5	5	1	2	3	4	4	3	5	4	5	2	2	3	4.33333	2	3.66667	4.66667	2.33333
390	2	1	2	3	2	4	3	1	2	3	2	2	2	2	1	1.66667	3	2	2.33333	1.66667
391	2	3	4	4	2	3	5	4	4	4	3	5	4	4	3	3	3	4.33333	4	3.66667
392	2	4	4	2	1	2	4	2	4	3	2	2	2	2	2	3.33333	1.66667	3.33333	2.33333	2
393	4	4	2	3	2	2	4	4	3	4	3	4	2	1	1	3.33333	2.33333	3.66667	3.66667	1.33333
394	3	4	4	4	4	3	2	2	2	4	2	2	2	4	2	3.66667	3.66667	2	2.66667	2.66667
395	3	2	4	4	4	3	2	2	1	3	1	2	3	3	4	3	3.66667	1.66667	2	3.33333
396	2	2	2	2	2	1	2	3	2	4	4	3	1	1	2	2	1.66667	2.33333	3.66667	1.33333
397	4	3	3	5	4	5	5	5	5	4	4	5	3	5	3	3.33333	4.66667	5	4.33333	3.66667
398	5	5	3	3	3	3	3	4	2	5	5	5	3	5	5	4.33333	3	3	5	4.33333
399	2	2	1	4	3	2	5	3	5	4	5	4	4	4	5	1.66667	3	4.33333	4.33333	4.33333
400	2	4	2	1	3	2	4	4	3	2	2	2	2	2	2	2.66667	2	3.66667	2	2
401	2	2	3	2	3	2	2	2	2	2	4	2	2	3	2	2.33333	2.33333	2	2.66667	2.33333
402	4	4	4	3	3	4	3	4	4	2	2	1	1	1	2	4	3.33333	3.66667	1.66667	1.33333
403	4	3	4	4	2	4	4	3	4	2	1	3	1	2	1	3.66667	3.33333	3.66667	2	1.33333
404	3	3	4	5	5	5	4	5	5	5	4	5	4	4	5	3.33333	5	4.66667	4.66667	4.33333
405	3	4	4	4	3	4	3	5	4	2	2	2	3	2	3	3.66667	3.66667	4	2	2.66667
406	4	2	4	3	2	4	4	3	4	1	2	2	3	2	3	3.33333	3	3.66667	1.66667	2.66667
407	5	5	5	5	5	5	5	5	5	5	5	5	5	5	5	5	5	5	5	5
408	2	3	2	3	2	3	4	4	4	3	2	2	2	2	2	2.33333	2.66667	4	2.33333	2
409	5	5	5	5	4	5	5	5	5	4	3	4	5	5	4	5	4.66667	5	3.66667	4.66667
410	4	5	5	5	4	5	4	4	5	4	5	5	5	3	3	4.66667	4.66667	4.33333	4.66667	3.66667
411	3	2	4	2	2	2	3	2	2	4	4	3	3	2	2	3	2	2.33333	3.66667	2.33333
412	4	3	5	3	5	5	3	4	3	5	4	4	3	3	5	4	4.33333	3.33333	4.33333	3.66667
413	2	2	2	2	1	3	4	3	4	1	2	3	2	2	2	2	2	3.66667	2	2
414	3	2	3	4	3	2	4	4	4	4	4	4	2	4	2	2.66667	3	4	4	2.66667
415	5	5	3	3	3	3	3	3	4	5	5	5	5	3	3	4.33333	3	3.33333	5	3.66667
416	2	2	4	4	4	4	4	3	4	2	2	1	4	3	3	2.66667	4	3.66667	1.66667	3.33333
417	4	4	5	3	4	4	5	5	5	5	5	5	4	3	3	4.33333	3.66667	5	5	3.33333
418	3	2	2	2	2	3	3	3	3	3	2	4	3	2	4	2.33333	2.33333	3	3	3
419	4	4	4	2	4	2	4	5	5	3	4	5	3	5	5	4	2.66667	4.66667	4	4.33333
420	2	2	3	2	2	2	4	4	4	3	4	4	2	3	4	2.33333	2	4	3.66667	3
421	4	3	3	4	2	4	2	4	4	3	4	3	3	2	4	3.33333	3.33333	3.33333	3.33333	3
422	2	2	2	4	4	3	3	4	4	2	2	2	2	2	4	2	3.66667	3.66667	2	2.66667
423	2	2	1	2	2	1	3	4	3	2	3	3	2	4	2	1.66667	1.66667	3.33333	2.66667	2.66667
424	2	3	2	2	2	2	2	2	3	3	2	4	2	3	4	2.33333	2	2.33333	3	3
425	2	2	2	2	1	1	2	1	1	3	3	3	4	4	4	2	1.33333	1.33333	3	4
426	3	2	2	3	3	3	4	4	3	5	3	3	5	5	5	2.33333	3	3.66667	3.66667	5
427	3	5	4	2	1	2	2	4	2	4	3	5	4	4	4	4	1.66667	2.66667	4	4
428	4	2	4	4	2	2	4	4	4	2	4	2	2	4	4	3.33333	2.66667	4	2.66667	3.33333
429	4	2	4	2	2	2	2	2	2	4	3	3	5	3	5	3.33333	2	2	3.33333	4.33333
430	2	2	4	4	3	4	4	2	3	4	3	2	2	4	2	2.66667	3.66667	3	3	2.66667
431	5	5	5	5	5	5	5	5	5	5	5	5	5	5	5	5	5	5	5	5
432	3	2	4	4	4	4	4	4	4	2	2	2	4	3	4	3	4	4	2	3.66667
433	5	5	5	5	5	5	5	5	5	5	5	5	5	5	5	5	5	5	5	5
434	4	4	4	4	2	4	2	1	1	3	3	3	2	2	4	4	3.33333	1.33333	3	2.66667
435	4	3	3	4	5	5	5	5	5	3	3	5	5	5	5	3.33333	4.66667	5	3.66667	5
436	2	2	3	4	4	3	4	2	2	2	2	2	3	1	3	2.33333	3.66667	2.66667	2	2.33333
437	3	3	3	3	3	4	3	1	1	4	4	3	4	4	4	3	3.33333	1.66667	3.66667	4
438	1	2	2	2	2	2	2	3	3	4	4	4	2	2	2	1.66667	2	2.66667	4	2
439	5	5	5	5	5	5	5	5	5	5	5	5	5	5	5	5	5	5	5	5
440	1	1	3	4	4	4	2	2	1	4	4	2	2	4	4	1.66667	4	1.66667	3.33333	3.33333
441	3	3	3	2	2	3	5	5	5	4	5	5	5	4	5	3	2.33333	5	4.66667	4.66667
442	4	4	4	2	3	3	4	4	4	3	2	2	4	4	4	4	2.66667	4	2.33333	4
443	4	3	5	4	2	2	2	2	3	2	2	2	4	4	4	4	2.66667	2.33333	2	4
444	2	3	2	2	3	4	4	4	4	3	4	4	4	2	2	2.33333	3	4	3.66667	2.66667
445	4	4	4	3	3	4	3	3	4	5	5	5	4	5	4	4	3.33333	3.33333	5	4.33333
446	1	2	2	2	1	2	4	4	5	3	4	5	4	5	5	1.66667	1.66667	4.33333	4	4.66667
447	3	3	1	4	2	2	2	4	2	2	3	2	1	3	1	2.33333	2.66667	2.66667	2.33333	1.66667
448	2	2	4	3	4	2	5	4	5	5	5	3	3	4	5	2.66667	3	4.66667	4.33333	4
449	4	2	2	2	2	1	3	4	3	4	4	3	3	2	3	2.66667	1.66667	3.33333	3.66667	2.66667
450	4	4	5	3	4	5	2	3	3	4	3	4	2	2	4	4.33333	4	2.66667	3.66667	2.66667
451	5	5	5	2	3	3	3	5	5	5	5	5	5	5	4	5	2.66667	4.33333	5	4.66667
452	5	5	5	5	5	5	5	5	3	5	5	5	4	3	4	5	5	4.33333	5	3.66667
453	5	5	5	5	5	5	5	5	5	5	4	4	5	5	4	5	5	5	4.33333	4.66667
454	2	2	2	5	5	3	2	3	1	5	4	4	2	1	2	2	4.33333	2	4.33333	1.66667
455	4	4	3	2	3	1	4	3	4	4	5	4	2	2	2	3.66667	2	3.66667	4.33333	2
456	3	5	5	4	3	3	3	2	4	3	3	3	3	3	5	4.33333	3.33333	3	3	3.66667
457	5	5	5	5	5	5	5	5	5	5	5	5	5	5	5	5	5	5	5	5
458	3	1	3	4	4	3	3	2	2	4	4	3	3	2	2	2.33333	3.66667	2.33333	3.66667	2.33333
459	2	3	2	3	4	2	3	4	3	2	2	1	3	3	4	2.33333	3	3.33333	1.66667	3.33333
460	5	5	5	5	5	4	4	5	5	5	3	3	5	5	3	5	4.66667	4.66667	3.66667	4.33333
461	5	5	5	3	1	1	5	4	5	4	3	4	5	4	5	5	1.66667	4.66667	3.66667	4.66667
462	5	5	5	5	5	4	3	3	5	5	3	4	4	5	5	5	4.66667	3.66667	4	4.66667
463	4	4	2	4	2	4	2	2	4	4	3	2	3	3	2	3.33333	3.33333	2.66667	3	2.66667
464	2	3	3	3	4	3	2	2	2	4	4	4	4	2	3	2.66667	3.33333	2	4	3
465	4	4	3	5	5	4	5	5	5	5	5	5	4	5	5	3.66667	4.66667	5	5	4.66667
466	2	2	3	5	5	4	4	4	2	2	2	3	3	2	2	2.33333	4.66667	3.33333	2.33333	2.33333
467	2	1	1	3	4	4	2	4	4	4	2	2	2	1	2	1.33333	3.66667	3.33333	2.66667	1.66667
468	4	2	3	4	4	3	2	4	4	2	4	4	2	2	1	3	3.66667	3.33333	3.33333	1.66667
469	2	3	2	2	2	4	4	5	5	3	4	3	4	3	5	2.33333	2.66667	4.66667	3.33333	4
470	4	3	4	3	1	3	4	4	2	2	1	2	4	4	4	3.66667	2.33333	3.33333	1.66667	4
471	2	2	2	2	2	2	5	3	3	2	2	2	2	2	2	2	2	3.66667	2	2
472	5	5	5	5	5	5	5	4	4	3	3	5	4	5	5	5	5	4.33333	3.66667	4.66667
473	3	3	3	2	2	2	2	2	2	4	4	4	5	4	3	3	2	2	4	4
474	3	3	2	3	2	2	4	4	5	5	4	3	3	3	5	2.66667	2.33333	4.33333	4	3.66667
475	4	4	3	3	3	2	2	2	2	4	2	4	2	3	2	3.66667	2.66667	2	3.33333	2.33333
476	2	3	2	2	3	3	2	2	3	4	2	2	4	3	4	2.33333	2.66667	2.33333	2.66667	3.66667
477	3	3	3	5	5	5	4	5	5	5	4	5	4	4	5	3	5	4.66667	4.66667	4.33333
478	2	2	2	2	2	2	2	2	2	2	2	2	4	4	4	2	2	2	2	4
479	3	3	2	2	4	4	4	5	5	4	2	2	3	4	4	2.66667	3.33333	4.66667	2.66667	3.66667
480	2	3	4	2	2	2	4	3	4	2	2	2	1	2	2	3	2	3.66667	2	1.66667
481	4	4	4	4	4	4	2	2	2	4	2	2	2	4	3	4	4	2	2.66667	3
482	3	2	2	3	4	4	4	4	4	4	4	4	4	2	2	2.33333	3.66667	4	4	2.66667
483	3	5	5	5	5	5	3	5	4	5	5	5	5	5	5	4.33333	5	4	5	5
484	2	1	2	3	2	2	3	4	2	4	2	4	1	2	2	1.66667	2.33333	3	3.33333	1.66667
485	4	4	3	2	2	3	2	4	4	2	1	2	1	2	2	3.66667	2.33333	3.33333	1.66667	1.66667
486	3	3	3	5	5	5	3	4	5	5	4	5	3	3	3	3	5	4	4.66667	3
487	1	2	2	4	3	4	5	3	4	4	3	3	2	2	3	1.66667	3.66667	4	3.33333	2.33333
488	4	3	3	2	3	1	4	4	4	4	3	4	2	2	4	3.33333	2	4	3.66667	2.66667
489	2	2	4	4	4	4	4	4	3	2	2	4	3	4	3	2.66667	4	3.66667	2.66667	3.33333
490	5	3	5	3	4	2	2	3	2	4	4	4	5	4	4	4.33333	3	2.33333	4	4.33333
491	5	5	5	5	5	5	5	5	5	5	5	5	5	5	5	5	5	5	5	5
492	3	4	3	5	4	3	5	5	5	5	4	4	3	5	3	3.33333	4	5	4.33333	3.66667
493	4	4	4	4	3	4	2	2	2	4	4	4	1	3	2	4	3.66667	2	4	2
494	4	3	4	3	2	2	2	3	4	4	3	4	4	2	2	3.66667	2.33333	3	3.66667	2.66667
495	3	3	5	3	3	4	3	4	5	3	4	5	5	4	5	3.66667	3.33333	4	4	4.66667
496	4	4	2	4	4	3	4	2	3	4	4	4	2	2	1	3.33333	3.66667	3	4	1.66667
497	5	4	5	4	4	5	5	5	5	4	5	5	5	5	5	4.66667	4.33333	5	4.66667	5
498	3	3	4	3	3	3	4	3	5	5	5	4	5	5	3	3.33333	3	4	4.66667	4.33333
499	2	3	2	4	4	3	4	3	4	4	2	4	3	4	3	2.33333	3.66667	3.66667	3.33333	3.33333
500	5	5	5	5	5	5	5	5	5	5	5	5	5	5	5	5	5	5	5	5
501	3	2	2	2	1	3	2	3	3	1	3	2	4	4	3	2.33333	2	2.66667	2	3.66667
502	3	3	2	2	2	3	3	4	4	2	2	3	4	5	3	2.66667	2.33333	3.66667	2.33333	4
503	4	2	2	4	4	5	2	4	4	4	3	4	3	4	5	2.66667	4.33333	3.33333	3.66667	4
504	3	5	4	3	3	3	2	2	2	2	2	2	4	4	4	4	3	2	2	4
505	5	5	5	5	5	5	5	5	5	5	5	5	5	5	5	5	5	5	5	5
506	3	3	3	4	3	3	5	5	5	3	3	3	5	5	3	3	3.33333	5	3	4.33333
507	3	4	4	4	5	5	3	2	2	3	2	1	2	3	4	3.66667	4.66667	2.33333	2	3
508	4	3	4	2	4	4	3	4	3	4	4	4	2	3	4	3.66667	3.33333	3.33333	4	3
509	4	3	4	2	2	4	2	3	2	2	3	4	2	4	2	3.66667	2.66667	2.33333	3	2.66667
510	4	4	4	2	3	2	4	2	4	4	2	4	2	2	1	4	2.33333	3.33333	3.33333	1.66667
511	4	4	4	2	2	2	1	1	3	3	4	4	2	2	2	4	2	1.66667	3.66667	2
512	3	4	4	3	3	3	3	4	3	5	5	5	4	5	5	3.66667	3	3.33333	5	4.66667
513	4	5	5	4	3	5	4	4	5	3	4	3	5	4	5	4.66667	4	4.33333	3.33333	4.66667
514	4	3	2	4	4	3	2	2	2	3	3	4	4	4	4	3	3.66667	2	3.33333	4
515	4	3	5	4	4	5	3	3	3	3	4	3	5	5	3	4	4.33333	3	3.33333	4.33333
516	3	3	4	4	3	2	2	2	2	2	2	3	3	2	2	3.33333	3	2	2.33333	2.33333
517	3	4	3	5	3	4	5	5	5	5	5	5	3	5	4	3.33333	4	5	5	4
518	5	4	4	5	3	5	2	2	2	2	2	4	2	1	3	4.33333	4.33333	2	2.66667	2
519	4	4	5	3	3	3	4	5	5	3	4	5	5	5	5	4.33333	3	4.66667	4	5
520	5	5	5	5	5	5	4	5	5	3	3	4	5	5	4	5	5	4.66667	3.33333	4.66667
521	3	2	2	1	2	2	4	2	3	2	2	1	3	3	4	2.33333	1.66667	3	1.66667	3.33333
522	3	1	1	2	2	2	3	5	5	4	4	4	5	4	5	1.66667	2	4.33333	4	4.66667
523	3	3	3	5	5	5	5	4	5	5	5	4	4	4	5	3	5	4.66667	4.66667	4.33333
524	1	1	1	3	3	2	3	4	4	4	2	2	2	2	2	1	2.66667	3.66667	2.66667	2
525	4	4	4	4	2	3	2	3	4	3	3	4	4	4	4	4	3	3	3.33333	4
526	2	2	2	2	2	4	2	2	2	2	4	2	3	4	2	2	2.66667	2	2.66667	3
527	1	1	2	2	2	3	2	3	2	4	5	4	4	2	2	1.33333	2.33333	2.33333	4.33333	2.66667
528	2	1	2	2	3	4	4	4	4	4	4	2	4	4	4	1.66667	3	4	3.33333	4
529	3	1	3	4	4	4	2	2	4	5	4	4	2	4	2	2.33333	4	2.66667	4.33333	2.66667
530	3	5	3	5	5	5	5	5	5	5	3	5	3	3	3	3.66667	5	5	4.33333	3
531	4	5	5	5	4	4	2	2	3	2	2	2	4	4	4	4.66667	4.33333	2.33333	2	4
532	3	2	2	3	4	4	4	4	2	4	4	3	2	3	2	2.33333	3.66667	3.33333	3.66667	2.33333
533	4	2	4	4	4	3	1	2	3	4	5	4	1	2	2	3.33333	3.66667	2	4.33333	1.66667
534	4	3	3	3	4	3	4	4	5	5	5	5	3	3	5	3.33333	3.33333	4.33333	5	3.66667
535	4	4	2	3	2	3	3	2	2	5	4	4	4	4	5	3.33333	2.66667	2.33333	4.33333	4.33333
536	2	4	2	2	2	3	5	4	4	5	5	4	5	4	4	2.66667	2.33333	4.33333	4.66667	4.33333
537	5	4	4	5	5	5	2	3	3	5	4	5	4	4	5	4.33333	5	2.66667	4.66667	4.33333
538	3	3	3	3	2	2	2	2	3	3	2	4	1	2	2	3	2.33333	2.33333	3	1.66667
539	5	5	5	5	5	5	5	5	5	5	5	5	5	5	5	5	5	5	5	5
540	3	2	2	4	2	2	3	5	4	5	5	5	5	4	4	2.33333	2.66667	4	5	4.33333
541	4	4	4	1	1	2	3	3	2	4	4	4	2	1	2	4	1.33333	2.66667	4	1.66667
542	5	3	3	5	3	4	3	5	5	5	5	4	4	5	5	3.66667	4	4.33333	4.66667	4.66667
543	3	5	2	2	2	3	4	5	4	4	4	2	5	5	5	3.33333	2.33333	4.33333	3.33333	5
544	2	1	3	4	3	2	4	3	4	3	4	4	4	5	3	2	3	3.66667	3.66667	4
545	3	4	3	2	2	4	4	4	5	4	4	4	3	3	3	3.33333	2.66667	4.33333	4	3
546	5	3	5	5	5	5	4	4	3	3	3	5	5	5	5	4.33333	5	3.66667	3.66667	5
547	1	1	2	5	4	3	3	4	3	2	3	2	3	4	2	1.33333	4	3.33333	2.33333	3
548	2	4	2	4	3	4	4	4	4	5	4	4	2	1	2	2.66667	3.66667	4	4.33333	1.66667
549	3	3	2	4	4	3	2	2	2	2	2	1	2	2	3	2.66667	3.66667	2	1.66667	2.33333
550	4	4	3	5	5	4	5	5	5	5	4	3	5	5	5	3.66667	4.66667	5	4	5
551	3	2	1	4	4	5	3	3	2	4	4	2	4	4	3	2	4.33333	2.66667	3.33333	3.66667
552	2	2	2	2	2	2	3	4	4	3	4	4	3	2	2	2	2	3.66667	3.66667	2.33333
553	5	5	5	5	5	5	4	5	5	4	5	4	5	5	5	5	5	4.66667	4.33333	5
554	5	5	5	3	4	4	3	3	3	3	3	3	5	5	4	5	3.66667	3	3	4.66667
555	5	3	3	2	3	3	3	4	3	5	5	5	3	5	3	3.66667	2.66667	3.33333	5	3.66667
556	4	2	2	2	2	4	4	4	4	2	2	4	4	4	3	2.66667	2.66667	4	2.66667	3.66667
557	2	3	3	2	4	2	2	3	1	1	1	3	2	4	4	2.66667	2.66667	2	1.66667	3.33333
558	2	2	1	3	4	4	2	2	4	4	2	4	3	2	2	1.66667	3.66667	2.66667	3.33333	2.33333
559	3	3	4	3	3	5	5	4	3	5	5	3	3	5	5	3.33333	3.66667	4	4.33333	4.33333
560	3	2	2	4	2	2	2	2	3	4	4	2	4	3	2	2.33333	2.66667	2.33333	3.33333	3
561	3	3	4	3	5	3	5	4	5	5	5	5	3	3	3	3.33333	3.66667	4.66667	5	3
562	4	4	4	3	3	2	4	2	4	4	5	4	4	3	2	4	2.66667	3.33333	4.33333	3
563	1	1	2	3	2	3	3	3	4	2	4	2	2	1	2	1.33333	2.66667	3.33333	2.66667	1.66667
564	2	2	2	4	4	2	3	2	3	4	4	3	4	2	4	2	3.33333	2.66667	3.66667	3.33333
565	4	4	4	2	3	2	2	3	4	2	2	2	2	3	4	4	2.33333	3	2	3
566	2	2	2	2	3	2	2	1	2	2	2	2	2	3	3	2	2.33333	1.66667	2	2.66667
567	4	4	2	2	4	4	3	4	4	3	2	2	3	4	4	3.33333	3.33333	3.66667	2.33333	3.66667
568	3	2	2	2	3	4	4	3	3	2	2	3	3	1	2	2.33333	3	3.33333	2.33333	2
569	2	4	2	3	3	4	2	2	2	2	2	2	2	2	1	2.66667	3.33333	2	2	1.66667
570	2	2	4	2	3	4	3	5	4	5	4	4	5	5	4	2.66667	3	4	4.33333	4.66667
571	2	1	3	4	3	2	4	3	4	3	4	4	4	5	3	2	3	3.66667	3.66667	4
572	2	4	2	4	3	4	4	4	4	5	4	4	2	1	2	2.66667	3.66667	4	4.33333	1.66667
573	5	3	3	5	3	4	3	5	5	5	5	4	4	5	5	3.66667	4	4.33333	4.66667	4.66667
574	5	3	5	5	5	5	4	4	3	3	3	5	5	5	5	4.33333	5	3.66667	3.66667	5
575	3	2	2	2	3	4	4	3	3	2	2	3	3	1	2	2.33333	3	3.33333	2.33333	2
576	4	4	3	5	5	4	5	5	5	5	4	3	5	5	5	3.66667	4.66667	5	4	5
577	3	2	1	4	4	5	3	3	2	4	4	2	4	4	3	2	4.33333	2.66667	3.33333	3.66667
578	3	2	4	4	3	4	4	4	3	3	4	4	2	4	2	3	3.66667	3.66667	3.66667	2.66667
579	2	4	2	3	3	4	2	2	2	2	2	2	2	2	1	2.66667	3.33333	2	2	1.66667
580	1	1	2	5	4	3	3	4	3	2	3	2	3	4	2	1.33333	4	3.33333	2.33333	3
